# Supplementary material for: Development and characterization of 24 polymorphic microsatellite loci for the freshwater fish Ichthyoelephas longirostris (Characiformes: Prochilodontidae)
Source: PeerJ. 2016 Sep 1;4:e2419. doi: 10.7717/peerj.2419 (PMC5012415; doi:10.7717/peerj.2419)
Supplement: Data S1 [file peerj-04-2419-s002.txt]

[Profile]
     Title=""
     NbSamples=1
     GenotypicData=1
     GameticPhase=0
     RecessiveData=0
     DataType=STANDARD
     LocusSeparator=WHITESPACE
     MissingData='?'
     CompDistMatrix=1
[Data]
  [[Samples]]   #Data for 24Loci: Ilo15 Ilo18 Ilo01 Ilo37 Ilo11 Ilo17 Ilo08 Ilo35 Ilo40 Ilo09 Ilo03 Ilo16 Ilo04 Ilo10 Ilo05 Ilo06 Ilo12 Ilo20 Ilo21 Ilo22 Ilo23 Ilo24 Ilo26 Ilo29 
     SampleName="Pop1"
     SampleSize=28
     SampleData=     {
       13         1  176 273 205 107 253 260 194 ? 140 261 182 184 182 207 161 212,07 178 178,19 231 266 231 182,02 109,01 255
                     184 273 215 111 253 276 214 ? 152 291 182 192 186 207 169 227,78 178 188,1 234 266 255 201,72 133,1 259
       14         1  164 261 215 127 258 292 194 300 137 276 182 188 182 201 ? 216,2 177,54 173 219,48 266 235 165,93 137,27 259
                     180 269 230 127 258 296 214 300 161 281 186 188 202 219 ? 227,81 178 188,13 231 266 243 165,93 137 259,13
       42         1  184 261 205 103 253 264 194 ? 143 291 186 192 186 201 149 204 173,66 188,16 222 266 239 182,05 109,01 259,1
                     188 261 215 147 258 296 202 ? 149 296 186 192 186 207 161,06 220 173,66 188,16 231,45 266 247 210 145 263,32
       44         1  184 261 205 103 248 260 194 ? 140 276 186 188 170 204 149 212,1 173,65 188,16 228 282 239 165,97 129,05 255
                     184 265 225 107 253 276 202 ? 140 296 190 192 190 210 157,09 212,1 177,52 197,83 231,37 282 239 210 145 255,03
       45         1  180 261 215 111 253 264 202 300 140 281 186 180 ? 207 148,85 204 178 173 216 266 238,51 178 125 267
                     180 261 235 123 258 304 202 304 146 296 186 188 ? 207 161,07 212,17 178 188,08 240 266 247 209,61 125 267,08
       46         1  180 261 205 119 253 264 194 ? 152 276 178 180 178 204 ? 204 177,51 173 213,41 282 223,2 182,1 109,18 259
                     180 265 225 143 258 296 202 ? 152 281 186 188 194 210 ? 204 177,51 188,12 213,41 286 243 210 129,01 267
       47         1  164 261 215 99 258 260 194 296 140 281 182 172 182 204 161,13 216,16 169,78 188,18 219,28 282,1 243 182,27 108,55 247
                     184 261 230 111 258 296 222 296 152 286 186 188 186 222 177 243,59 177,55 188,18 219,28 286,12 251 210,02 137 263
       48         1  176 261 205 111 253 296 194 ? 140 281 186 188 186 201 165 216,13 173,6 188,09 210 282,05 230,82 166,2 125,08 251
                     184 273 220 123 253 296 198 ? 152 296 186 192 186 210 177 216,13 178 188,09 231,21 282 243 202,02 137,35 267
       49         1  176 261 205 115 ? 288 198 268 152 276 170 176 ? 204 ? 204,15 169,82 173,46 216 266,43 235 166,19 109,42 247
                     180 261 230 115 ? 296 222 296 155 281 186 188 ? 207 ? 224,23 177,54 183,35 216 282 239 202,02 137 259
       53         1  176 261 210 115 258 264 194 296 137 286 186 188 186 204 157,06 216,13 173,76 173,45 237,27 266 239 178 137,44 267
                     180 261 210 123 258 272 194 296 155 286 186 192 186 207 169 220,02 173,76 183,37 237,27 266 243 186 137,44 267,11
       57         1  176 261 205 107 258 276 194 ? 137 286 186 192 ? 204 148,86 203,98 173,66 183,24 219,22 278 226,51 170,11 113,05 247
                     192 261 220 143 258 292 202 ? 149 296 186 192 ? 219 177 227,77 177,56 188,15 264 286,25 247 182,14 137,28 246,95
       58         1  180 261 205 111 258 272 194 272 140 281 182 188 186 201 161,07 212,12 169,75 183,23 219,13 282 230,84 205,72 116,88 255
                     180 277 205 111 258 288 202 272 152 286 186 192 190 201 172,86 220,12 169,75 188,05 219,13 282 234,8 205,72 129,01 263
       70         1  164 261 215 107 248 260 222 300 140 286 182 ? ? 207 ? 204,01 173,71 183,22 216 278 222,9 166,04 ? ?
                     200 265 220 115 248 288 222 304 140 286 186 ? ? 213 ? 204 178 188,18 231 282 222,9 182 ? ?
       71         1  176 261 215 111 243 276 194 ? 140 276 186 188 186 222 149 216,18 169,88 178,42 210 265,67 226,53 186,07 109,08 255
                     180 261 215 151 253 276 202 ? 143 286 186 200 186 222 173 220,01 177,59 178,42 249,41 286 234,54 186 137,27 255
       73         1  176 261 205 119 258 260 198 304 137 276 186 188 ? 204 149 204 170,01 178 225,2 265,69 230,61 166,1 109 247
                     200 273 225 127 258 296 214 304 149 281 186 188 ? 207 149 216,27 177,71 178 252 282 259 201,86 125 251
       74         1  176 261 230 111 258 296 194 ? 143 276 186 188 186 207 149 227,85 169,89 178 219,19 265,63 230,89 170,06 109,09 251
                     184 261 235 147 258 304 194 ? 146 296 190 192 186 222 153 252,32 173,82 178 219,19 282 243 201,73 116,98 251
       75         1  176 261 205 111 258 264 194 348 143 281 186 188 ? 201 161,22 212,28 173,81 188,34 219,24 265,63 234,54 201,8 125,02 247
                     188 261 215 115 258 296 194 348 143 286 186 192 ? 201 161 240,24 177,66 188,34 249,42 282 243 205,79 137,19 271
       76         1  176 261 215 111 258 292 194 ? 143 281 170 192 ? 201 149 204 173,81 168 219,18 266 234,82 205,86 125,13 263
                     188 261 230 147 258 292 194 ? 143 286 186 192 ? 207 169 204 177,63 178,46 273 266 247 210 125,13 271
       85         1  172 261 205 107 243 272 194 280 143 286 178 188 178 204 153 204 177,63 188,27 210 265,67 243 174,07 116,97 243
                     172 261 230 123 243 276 194 284 161 296 186 188 186 204 189 204 186 202,68 216 278 259 182,05 133,09 247
       86         1  192 261 220 103 258 268 194 352 143 281 182 188 186 207 149 220,15 169,84 183,35 210 266 235 165,88 137 255
                     192 265 230 107 258 296 214 352 152 286 186 188 186 210 165 248,19 169,84 188,27 219,22 282 243 165,88 141 263
       88         1  184 261 210 107 253 260 190 292 143 286 182 184 182 201 149 220,15 169,91 183,35 210 282 235 166 137 255
                     188 269 215 107 258 276 202 292 143 286 186 188 186 207 165 248,25 169,91 188,27 219,17 282 235 182 141 267
       89         1  164 261 205 111 243 260 198 308 146 286 186 184 ? 201 149 204 169,85 183,36 219,27 266 239 182,07 117,04 259
                     180 261 220 147 243 296 214 308 161 301 190 192 ? 204 149 220,17 177,55 197,94 255 266 247 182 120,94 263
       90         1  164 261 220 111 258 260 194 280 143 276 182 184 182 204 ? 204 177,67 178,34 210 266 247 173,97 125,08 255
                     188 261 240 147 258 272 226 280 143 281 186 192 186 204 ? 220,02 186 188,09 210 282 247 182,01 125,08 255,05
       56         1  184 261 210 123 253 260 198 340 143 286 182 192 182 204 153,04 227,77 169,87 178,39 219,36 266 243 182,05 129,11 243
                     184 261 220 147 253 296 206 340 152 286 186 192 182 222 165 244,07 169,87 188,2 231,36 266 255 213,87 141 267
       59         1  184 261 205 99 258 256 194 ? 143 256 186 188 ? 201 149 227,99 173,65 178,35 231,39 266 222,83 174,13 116,93 259
                     188 261 220 131 258 268 198 ? 161 271 190 188 ? 207 149 227,99 173,65 188,14 276 266 247 205,88 129,09 263
       441        1  184 261 205 123 243 264 206 344 140 276 186 188 186 201 148,85 ? 178 188,14 219,24 282 226,56 181,97 109 255
                     188 269 205 123 258 296 206 344 149 286 186 188 186 201 161 ? 178 202,64 246 286 238,53 181,97 137,34 263
       442        1  180 261 205 115 258 260 194 ? 140 281 186 188 186 201 149 219,99 169,84 183,27 228 282 243 209,81 125,04 247
                     184 261 225 127 268 296 194 ? 143 286 186 196 186 204 149 224,13 173,68 183,27 234 286 247 210 137,2 247,05
       443        1  180 261 210 107 ? 256 194 ? 137 261 186 188 186 222 ? 204 169,8 168,37 216 266 230,64 182,03 137,27 263
                     180 265 220 111 ? 256 206 ? 152 261 186 192 190 225 ? 248,19 173,63 192,96 246 278 259 205,84 148,53 267
     }
[[Structure]]
     StructureName=" Structure"
     NbGroups=1
     IndividualLevel=0
     Group= {
                 "Pop1"
     }
